# Supplementary material for: Chromosome-Level Genome Assembly of Protosalanx chinensis and Response to Air Exposure Stress
Source: Biology (Basel). 2023 Sep 21;12(9):1266. doi: 10.3390/biology12091266 (PMC10525151; doi:10.3390/biology12091266)
Supplement: Supplementary file 1 [file biology-12-01266-s001.zip]

Archive with 1 entries (1 files):
- biology-2459085-supplementary.pdf
